# Supplementary material for: Risk of Weight Loss in Adult Patients and the Effect of Staffing Registered Dietitians in Kaifukuki (Convalescent) Rehabilitation Wards: A Retrospective Analysis of a Nationwide Survey
Source: Healthcare (Basel). 2021 Jun 18;9(6):753. doi: 10.3390/healthcare9060753 (PMC8235006; doi:10.3390/healthcare9060753)
Supplement: Supplementary file 1 [file healthcare-09-00753-s001.zip]

Archive with 1 entries (1 files):
- healthcare-1197164-supplementary.pdf
